# Supplementary material for: Efficacy, Safety, and Concerns on Microbiota Modulation, Antibiotics, Probiotics, and Fecal Microbial Transplant for Inflammatory Bowel Disease and Other Gastrointestinal Conditions: Results from an International Survey
Source: Microorganisms. 2023 Nov 19;11(11):2806. doi: 10.3390/microorganisms11112806 (PMC10672996; doi:10.3390/microorganisms11112806)
Supplement: Supplementary file 1 [file microorganisms-11-02806-s001.zip]

Archive with 1 entries (1 files):
- microorganisms-2684352-supplementary.pdf
